# Supplementary material for: The Pharmacokinetics, Tissue Distribution, Metabolism, and Excretion of Pinostrobin in Rats: Ultra-High-Performance Liquid Chromatography Coupled With Linear Trap Quadrupole Orbitrap Mass Spectrometry Studies
Source: Front Pharmacol. 2020 Nov 26;11:574638. doi: 10.3389/fphar.2020.574638 (PMC7725875; doi:10.3389/fphar.2020.574638)
Supplement: Supplementary file 1 [file datasheet1.zip]

Archive with 11 entries (10 files):
- Supplementary_Material/
- Supplementary_Material/Supplementary Figure S1.tif
- Supplementary_Material/Supplementary Figure S14-S15.tif
- Supplementary_Material/Supplementary Figure S16-S17.tif
- Supplementary_Material/Supplementary Figure S18-S19.tif
- Supplementary_Material/Supplementary Figure S2-S7.tif
- Supplementary_Material/Supplementary Figure S8-S13.tif
- Supplementary_Material/Supplementary Table S1.docx
- Supplementary_Material/Supplementary Table S2.docx
- Supplementary_Material/Supplementary Table S3.docx
- Supplementary_Material/Supplementary Table S4.docx
